# Supplementary material for: Cost-effectiveness of pharmacogenetic-guided treatment: are we there yet?
Source: Pharmacogenomics J. 2017 Jun 13;17(5):395–402. doi: 10.1038/tpj.2017.21 (PMC5637230; doi:10.1038/tpj.2017.21)
Supplement: Supplementary Table 1 [file tpj201721x1.xlsx]

## Sheet: README
Verbelen, Weale, Lewis
Cost-effectiveness of pharmacogenetic-guided treatment: are we there yet?
This spreadsheet contains details of the 44 economic evaluations that investigated the cost-effectiveness of a pharmacogenetics (PGx) informed strategy.
Supplementary table 1. Column headings
Column name	Column explanation
Authors	First author and reference to citation
Year of publication	Year of publication
Country	Country where economic evaluation was performed
Perspective	Perspective used when defining costs and effects to include in evaluation
Drug	Generic name of drug for which a PGx test is studied
Gene	Gene(s) used in PGx test
Type of study	The type of economic evaluation: cost-effectiveness analysis (CEA), cost-utility analysis (CUA) or cost-benefit analysis (CBA)
Outcome measure	The measure used to quantify the effect of treatment
Sensitivity analysis	Extent of sensitivity analysis performed in the study
Price of genetic test quoted in study	Price of the genetic test as reported be study
Price of genetic test in 2014 US$	Price of genetic test corrected for inflation and converted to 2014US$
Result	Result reported by study. Incremental cost-effectiveness ratio (ICER) if applicable.
Conclusion for PGx strategy	Conclusion reached by study. Classified as: Favourable and cost saving (dominant), favourable (cost-effective, not cost-saving), not favourable (not cost-effective) or undetermined (no clear conclusion).
Estimated result	Our estimated result if genetic information was freely available. Estimated by taking the cost of the PGx test as reported out of the total costs reported by the study.
Estimated conclusion for PGx strategy	Our estimated conclusion if genetic information was freely available. Based on the estimated result.

## Sheet: Supplementary Table 1
Verbelen, Weale, Lewis
Cost-effectiveness of pharmacogenetic-guided treatment: are we there yet?
Supplementary table 1. Overview of reviewed economic evaluations of PGx guided strategies.
Authors	Year of publication	Country	Perspective	Drug	Gene	Type of study	Outcome measure	Sensitivity analysis	Price of genetic test quoted in study	Price of genetic test in 2014 US$	Result	Conclusion for PGx strategy	Estimated result	Estimated conclusion for PGx strategy
Hughes et al.38	2004	UK	National Health Service	abacavir	HLA	CEA	adverse reactions avoided	Univariate	€43.40	US$77.18	Dominant - €22 811/adverse reaction avoided	Favourable, cost-saving	Dominant - €19 811/adverse reaction avoided	Favourable, cost-saving
Schackman et al.39	2008	US	Not stated	abacavir	HLA	CUA	QALY	Univariate and multivariate	US$68.00	US$79.85	US$36 700/QALY	Favourable	US$12 600/QALY	Favourable
Kauf et al.40	2010	US	US healthcare system	abacavir	HLA	CUA	QALY	Univariate	US$87.92	US$100.39	Dominant	Favourable, cost-saving	Dominant	Favourable, cost-saving
Nieves Calatrava et al.41	2010	Spain	National Health System	abacavir	HLA	CEA	cost per adverse reaction avoided	Univariate and multivariate	€55.00	US$80.19	€630/adverse reaction avoided	Favourable	Dominant	Favourable, cost-saving
Kapoor et al.42	2015	Singapore	Not stated	abacavir	HLA	CUA	QALY	Univariate and multivariate	US$277.00	US$275.73	US$44 649 - US$926 938/QALY	Not favourable	Dominant - US$164 127/QALY	Undetermined
Tavadia et al.43	2000	Canada	Not stated	azathioprine	TPMT	CBA	Canadian dollars	Univariate	C$100.00	US$118.59	US$1.30 - US$233.90 saved per patient tested	Favourable, cost-saving	US$101.30 - US$333.90 saved per patient tested	Favourable, cost-saving
Marra et al.44	2002	Canada	Third party payer	azathioprine	TPMT	CEA	number needed to treat to avoid one adverse event	Univariate	C$100.00	US$112.95	Dominant	Favourable, cost-saving	Dominant	Favourable, cost-saving
Oh et al.45	2004	Korea	Society	azathioprine	TPMT	CEA	probability of not dropping out due to serious adverse event	Univariate and multivariate	₩60000.00	US$79.58	Dominant	Favourable, cost-saving	Dominant	Favourable, cost-saving
Winter et al.46	2004	Scotland	Not stated	azathioprine	TPMT	CEA	life years saved	None reported	£30.00	US$67.79	£347/life year saved (30 year old) - £817/life year saved (60 year old)	Favourable	Dominant	Favourable, cost-saving
Dubinsky et al.47	2005	US	Third party payer	azathioprine	TPMT	CEA	time to response	Univariate and multivariate	US$510.06	US$639.21	Dominant	Favourable, cost-saving	Dominant	Favourable, cost-saving
Priest et al.48	2006	New zealand	New Zealand government and patients with inflammatory bowel disease	azathioprine	TPMT	CUA	QALY	Univariate	NZ$120.00	US$128.08	Dominated	Not favourable	Alternative strategy is cost-effective compared to PGx guided treatment	Not favourable
Van Den Akker-Van Marle et al.49	2006	Germany, Ireland, The Netherlands and UK	Society	azathioprine	TPMT	CEA	life years gained	Univariate and multivariate	€150.00	US$240.55	€2 100/life year gained	Favourable	Dominant	Favourable, cost-saving
Hagaman et al.50	2010	US	Not stated	azathioprine	TPMT	CUA	QALY	Univariate and multivariate	US$300.00	US$342.54	US$29 662/QALY	Favourable	Not possible to estimate	Favourable
Thompson et al.51	2014	UK	UK health service	azathioprine	TPMT	CUA	QALY	Univariate	£20.00	US$39.48	£256.89 expected incremental net benefit	Undetermined	Not possible to estimate	Not possible to estimate
Dong et al.21	2012	Singapore	Not stated	carbamazepine and phenytoin	HLA	CUA	QALY	Univariate and multivariate	US$270.00	US$293.14	US$7 930 - US$136 630/QALY	Favourable	US$4 416 - US$34 221/QALY	Favourable
Rattanavipapong et al.52	2013	Thailand	Society	carbamazepine	HLA	CUA	QALY	Multivariate	฿1000.00	US$33.03	฿130 000/QALY for patients with neuropathic pain and ฿222 000/QALY for patients with epilepsy	Undetermined	฿94 970/QALY for patients with neuropathic pain and ฿190 104/QALY for patients with epilepsy	Undetermined
Tiamkao et al.53	2013	Thailand	Not stated	carbamazepine	HLA	CBA	Thai baht	None reported	฿3000.00	US$94.12	฿98 549.94 saved per 100 tested patients	Favourable, cost-saving	฿398 549.94 saved per 100 tested patients	Favourable, cost-saving
Plumpton et al.54	2015	UK	National Health Service	carbamazepine	HLA	CUA	QALY	Univariate and multivariate	£54.26	US$102.39	£12 808/QALY	Favourable	£10 502/QALY	Favourable
Perlis et al.57	2009	US	Society	citalopram	HTR2A	CUA	QALY	Univariate and multivariate	US$500.00	US$587.15	US$93 520/QALY	Not favourable	US$1 019/QALY	Favourable
Serretti et al.58	2011	Italy	Italian National Health System	citalopram	5-HTTLPR	CUA	QALWeek	Univariate and multivariate	2010 Int$233.80	US$253.84	Int$2 890/QALW for 1 episode and Int$1 392/QALW for 2 recurrent episodes	Undetermined	Dominant	Favourable, cost-saving
Olgiati et al.59	2012	Europe	Society	citalopram	5-HTTLPR	CUA	QALWeek	Univariate and multivariate	2009 Int$200.00	US$220.70	Int$1 147 - Int$1 185/QALW	Undetermined	Dominant	Favourable, cost-saving
Crespin et al.60	2011	US	Medicare	clopidogrel	CYP2C19	CUA	QALY	Univariate and multivariate	US$200.00	US$220.70	Alternative strategy is cost-effective compared to PGx guided treatment	Not favourable	Alternative strategy is cost-effective compared to PGx guided treatment	Not favourable
Panattoni et al.61	2012	New zealand	New Zealand healthcare system	clopidogrel	CYP2C19	CUA	QALY	Multivariate	NZ$175.00	US$161.17	NZ$24 617/QALY	Favourable	NZ$15 737/QALY	Favourable
Reese et al.62	2012	US	Private payer	clopidogrel	CYP2C19	CEA	adverse events avoided	Multivariate	US$310.00	US$326.24	Dominant - US$2 300/adverse event avoided	Favourable, cost-saving	Not possible to estimate	Favourable, cost-saving
Lala et al.26	2013	US	Payer	clopidogrel	CYP2C19	CUA	QALY	Univariate and multivariate	US$500.00	US$542.85	Dominant	Favourable, cost-saving	Dominant	Favourable, cost-saving
Sorich et al.25	2013	Australia	Australian healthcare system	clopidogrel	CYP2C19	CUA	QALY	Univariate and multivariate	AUS$46.55	US$44.90	Alternative strategy is cost-effective compared to PGx guided treatment	Not favourable	Alternative strategy is cost-effective compared to PGx guided treatment	Not favourable
Kazi et al.63	2014	US	Society	clopidogrel	CYP2C19	CUA	QALY	Univariate and multivariate	US$235.00	US$247.31	US$30 200/QALY	Favourable	US$25 931/QALY	Favourable
Perlis et al.65	2005	US	Society	clozapine	H2, 5-HTTLPR, 5-HT2A, 5-HT2C	CUA	QALY	Univariate	US$500.00	US$710.50	US$47 705/QALY	Favourable	Not possible to estimate	Favourable
Obradovic et al.66	2008	US	US healthcare payers	irinotecan	UGT1A1	CEA	life years gained	Multivariate	US$375.00	US$440.36	Dominant - US$6 818 203/life year gained	Favourable, cost-saving	Dominant	Favourable, cost-saving
Gold et al.67	2009	US	Medicare payer	irinotecan	UGT1A1	CUA	QALY	Univariate and multivariate	US$102.83	US$117.41	Dominant	Favourable, cost-saving	Dominant	Favourable, cost-saving
Pichereau et al.68	2010	France	Hospital	irinotecan	UGT1A1	CEA	number of neutropenias avoided	Univariate and multivariate	€71.00	US$106.01	€942.80 - €1 090.10 per neutropenia avoided	Favourable	€162.64 - €309.89 per neutropenia avoided per 1000 patients	Favourable
Donnan et al.69	2011	Canada	Healthcare system	mercaptopurine	TPMT	CEA	life months survived	Univariate and multivariate	C$459.63	US$452.73	Dominated	Not favourable	Dominant	Favourable, cost-saving
You et al.70	2004	Not clearly stated	Healthcare provider	warfarin	CYP2C9	CEA	major bleedings averted	Univariate and multivariate	US$100.00	US$125.32	US$5 778/major bleeding averted	Undetermined	Not possible to estimate	Not possible to estimate
Eckman et al.71	2009	US	Society	warfarin	CYP2C9, VKORC1	CUA	QALY	Univariate and multivariate	US$400.00	US$456.72	US$170 000/QALY	Not favourable	Dominant	Favourable, cost-saving
Leey et al.72	2009	US	third-party payer	warfarin	CYP2C9, VKORC1	CUA	QALY	Multivariate	US$250.00	US$321.65	Any reduction in major bleeding would offset the higher costs of pharmacogenetic testing.	Favourable, cost-saving	Not possible to estimate	Favourable, cost-saving
Patrick et al.24	2009	US	Society	warfarin	CYP2C9, VKORC1	CUA	QALY	Univariate and multivariate	US$575.00	US$656.54	ICER <US$50 000/QALY if genotyping increases time spent in therapeutic INR range by 9%	Undetermined	Not possible to estimate	Not possible to estimate
You et al.73	2009	Not clearly stated	Healthcare provider	warfarin	CYP2C9, VKORC1	CUA	QALY	Univariate and multivariate	US$200.00	US$219.90	US$347 059/QALY	Not favourable	Dominant	Favourable, cost-saving
Meckley et al.74	2010	US	US third party payer	warfarin	CYP2C9, VKORC1	CUA	QALY	Univariate and multivariate	US$175.00	US$199.82	US$60 725/QALY	Undetermined	Dominant	Favourable, cost-saving
You et al.75	2012	Not clearly stated	Healthcare payers	warfarin	CYP2C9, VKORC1	CUA	QALY	Univariate and multivariate	US$72.00	US$74.24	Alternative strategy is cost-effective compared to PGx guided treatment	Undetermined	Alternative strategy is cost-effective compared to PGx guided treatment	Undetermined
Nshimyumukiza et al.23	2013	Canada	Public Health system	warfarin	CYP2C9, VKORC1	CUA	QALY	Univariate and multivariate	C$615.00	US$599.53	Dominated	Not favourable	Alternative strategy is cost-effective compared to PGx guided treatment	Not favourable
Chong et al.76	2014	Thailand	Healthcare system and society	warfarin	CYP2C9, VKORC1	CUA	QALY	Univariate and multivariate	฿3000.00	US$94.12	฿1 473 852/QALY from societal perspective and ฿1 477 042/QALY from healthcare system perspective	Not favourable	Dominant	Favourable, cost-saving
Pink et al.22	2014	UK	National Health Service	warfarin	CYP2C9, VKORC1	CUA	QALY	Univariate and multivariate	£20.00	US$35.87	Alternative strategy is cost-effective compared to PGx guided treatment	Not favourable	Alternative strategy is cost-effective compared to PGx guided treatment	Not favourable
You30	2014	Not clearly stated	US healthcare payers	warfarin	CYP2C9, VKORC1	CUA	QALY	Univariate and multivariate	US$75.00	US$76.22	US$2 843/QALY	Favourable	US$2 450/QALY	Favourable
Mitropoulou et al.77	2015	Croatia	Sickness Fund perspective, healthcare payers	warfarin	CYP2C9, VKORC1	CUA	QALY	Multivariate	€140.25	US$189.66	€31 225/QALY	Favourable	€17 512/QALY	Favourable
CBA = Cost Benefit Analysis; CEA = Cost Effectiveness Analysis; CUA = Cost Utility Analysis; INR = international normalized ratio; PGx = pharmacogenetic
